# Supplementary material for: Effects of project-based learning on EFL learners’ writing performance
Source: PLoS One. 2025 Jan 31;20(1):e0317518. doi: 10.1371/journal.pone.0317518 (PMC11785303; doi:10.1371/journal.pone.0317518)
Supplement: S1 Raw data — (XLSX) [file pone.0317518.s001.xlsx]

## Sheet: Sheet1
student's code	Pretest 1	Pretest 2	Pretest 3	posttest 1	posttest 2	posttest 3
1	32.87	37.41	32.4	41.26	38.13	42.49
2	28.18	35.29	28.51	43.77	41.07	46.06
3	26.92	33.42	29.38	42.84	40.91	46.07
4	33	30.58	31.4	45.32	43.93	41.06
5	32.15	35.06	30.02	43.86	38.98	38.74
6	33.62	31.06	34.01	45.02	45.08	38.04
7	39.13	29.88	29.05	41.93	47.33	45.77
8	34.6	35.8	31.78	40.75	36.1	39.43
9	28.74	33.92	31.24	42.07	43.96	41.83
10	35.14	35.22	29.27	43.04	44.75	41.52
11	27.47	33.92	32.23	44.01	40.61	43.43
12	30.17	35.09	31.01	48.65	41.37	36.79
13	31.41	31.82	32.66	42.98	42.2	44.29
14	37.02	30.99	32.75	40.72	41.68	45.47
15	29.27	34.71	35.1	42.23	41.65	43.93
16	29.02	31.49	33.65	41.94	37.34	42.52
17	31.31	31.74	30.66	44.27	46.25	43.96
18	29.53	32.24	30.89	39.28	46.02	45.03
19	35.17	33.27	33.23	43.24	40.06	33.85
20	28.22	32.46	32.46	43.47	38	50.51
21	28.01	30.25	32.43	43.65	44.26	45
22	30.24	31.84	28.48	41.61	40.81	41.32
23	30.05	28.41	31.27	42.49	43.07	42.24
